# Supplementary material for: Rapid Scanning Electron Microscopy Detection and Sequencing of Severe Acute Respiratory Syndrome Coronavirus 2 and Other Respiratory Viruses
Source: Front Microbiol. 2020 Nov 19;11:596180. doi: 10.3389/fmicb.2020.596180 (PMC7711091; doi:10.3389/fmicb.2020.596180)
Supplement: Supplementary file 1 [file Table_1.XLSX]

## Sheet: Feuil1
Target virus		Sequence	Size (bp)	Publication
SARS-CoV-2	Forward	AAACTTGTGCCCTTTTGGTG	20	Amrane, S., Tissot-Dupont, H., Doudier, B., Eldin, C., Hocquart, M., Mailhe, M., ... & Lagier, J. C. (2020). Rapid viral diagnosis and ambulatory management of suspected COVID-19 cases presenting at the infectious diseases referral hospital in Marseille, France,-January 31st to March 1st, 2020: A respiratory virus snapshot. Travel medicine and infectious disease, 101632. doi.org/10.1016/j.tmaid.2…
	Reverse	TGCTGA TTCTCTTCCTGTTCC	21
	Probe	CGCCACCAGATTTGCATCTG	20
Adenovirus	Forward	GCC ACG GTG GGG TTT CTA AAC TT	23	Heim, A., Ebnet, C., Harste, G., & Pring‐Åkerblom, P. (2003). Rapid and quantitative detection of human adenovirus DNA by real‐time PCR. Journal of medical virology, 70(2), 228-239. doi.org/10.1002/jmv.10382
	Reverse	GCC CCA GTG GTC TTA CAT GCA CAT C	25
	Probe	FAM- TGC ACC AGA CCC GGG CTC AGG TAC TCC GA-TAMRA	29
Influenzavirus A	Reverse	AGG GCA TTY TGG ACA AAK CGT CTA	24	Kim, C., Ahmed, J. A., Eidex, R. B., Nyoka, R., Waiboci, L. W., Erdman, D., & Muthoka, P. (2011). Comparison of nasopharyngeal and oropharyngeal swabs for the diagnosis of eight respiratory viruses by real-time reverse transcription-PCR assays. PloS one, 6(6), e21610. doi:10.1371/journal.pone.0021610.
	Forward	GAC CRA TCC TGT CAC CTC TGA C	22
	Probe	FAM-TGC AGT CCT CGC TCA CTG GGC ACG	24
Influenzavirus B	Reverse	CCA GCA ATA GCT CCG AAG AAA	21	Van Elden, L. J. R., Nijhuis, M., Schipper, P., Schuurman, R., & Van Loon, A. M. (2001). Simultaneous detection of influenza viruses A and B using real-time quantitative PCR. Journal of clinical microbiology, 39(1), 196-200. doi.org/10.1371/journal.pone.0015098
	Forward	AAA TAC GGT GGA TTA AAY AAA AGC AA	26
	Probe	VIC CAC CCA TAT TGG GCA ATT TCC TAT GGC TAMRA	30
Respiratory syncitial virus	Forward	GGC AAA TAT GGA AAC ATA CGT GAA	24	Fry, A. M., Chittaganpitch, M., Baggett, H. C., Peret, T. C., Dare, R. K., Sawatwong, P., ... & Maloney, S. A. (2010). The burden of hospitalized lower respiratory tract infection due to respiratory syncytial virus in rural Thailand. PloS one, 5(11), e15098. doi:10.1128/JCM.39.1.196-200.2001
	Reverse	TCT TTT TCT AGG ACA TTG TAY TGA ACA G	28
	Probe	FAM CTG TGT ATG TGG AGC CTT CGT GAA GCT BHQ	27
Table S1. RT-PCR system designs used for virus detection
