# Supplementary material for: Rapid Scanning Electron Microscopy Detection and Sequencing of Severe Acute Respiratory Syndrome Coronavirus 2 and Other Respiratory Viruses
Source: Front Microbiol. 2020 Nov 19;11:596180. doi: 10.3389/fmicb.2020.596180 (PMC7711091; doi:10.3389/fmicb.2020.596180)
Supplement: Supplementary file 2 [file Table_2.XLSX]

## Sheet: Sheet1
#	GISAID accession ID
1	hCoV-19/France/PAC-IHU-0649/2020
2	hCoV-19/France/PAC-IHU-0012/2020
3	hCoV-19/France/PAC-IHU-0014/2020
4	hCoV-19/France/PAC-IHU-0016/2020
5	hCoV-19/France/PAC-IHU-0017/2020
6	hCoV-19/France/PAC-IHU-0018/2020
7	hCoV-19/France/PAC-IHU-0019/2020
8	hCoV-19/France/PAC-IHU-0021/2020
9	hCoV-19/France/PAC-IHU-0022/2020
10	hCoV-19/France/PAC-IHU-0024/2020
11	hCoV-19/France/PAC-IHU-0026/2020
12	hCoV-19/France/PAC-IHU-0062/2020
13	hCoV-19/France/PAC-IHU-0086/2020
14	hCoV-19/France/PAC-IHU-0130/2020
15	hCoV-19/France/PAC-IHU-0340/2020
16	hCoV-19/France/PAC-IHU-0347/2020
17	hCoV-19/France/PAC-IHU-0646/2020
18	hCoV-19/France/PAC-IHU-0647/2020
19	hCoV-19/France/PAC-IHU-0648/2020
20	hCoV-19/France/PAC-IHU-0650/2020
21	hCoV-19/France/PAC-IHU-0651/2020
22	hCoV-19/France/PAC-IHU-0653/2020
23	hCoV-19/France/PAC-IHU-0655/2020
24	hCoV-19/France/PAC-IHU-0659/2020
25	hCoV-19/France/PAC-IHU-0660/2020
26	hCoV-19/France/PAC-IHU-0662/2020
27	hCoV-19/France/PAC-IHU-0668/2020
28	hCoV-19/France/PAC-IHU-0670/2020
Table S2: Accession ID numbers of SARS-CoV-2 sequences available on GISAID
